# Supplementary material for: Green Roof Substrate Microbes Compose a Core Community of Stress-Tolerant Taxa
Source: Microorganisms. 2024 Jun 21;12(7):1261. doi: 10.3390/microorganisms12071261 (PMC11279297; doi:10.3390/microorganisms12071261)
Supplement: Supplementary file 1 [file microorganisms-12-01261-s001.zip]

Archive with 1 entries (1 files):
- microorganisms-2961472-supplementary.pdf
